# Supplementary material for: Double-Network Polymer Electrolytes with Ionic Liquids for Lithium Metal Batteries
Source: Polymers (Basel). 2022 Aug 23;14(17):3435. doi: 10.3390/polym14173435 (PMC9460741; doi:10.3390/polym14173435)
Supplement: Supplementary file 1 [file polymers-14-03435-s001.zip]

Archive with 1 entries (1 files):
- polymers-1848339-supplementary.pdf
